# Supplementary material for: In Vivo Regulation of Signal Transduction Pathways by Vitamin D Stabilizes Homeostasis of Human Immune Cells and Counteracts Molecular Stress
Source: Int J Mol Sci. 2023 Sep 27;24(19):14632. doi: 10.3390/ijms241914632 (PMC10572664; doi:10.3390/ijms241914632)
Supplement: Supplementary file 1 [file ijms-24-14632-s001.zip]

Archive with 3 entries (2 files):
- ijms-2611921-supplementary/
- ijms-2611921-supplementary/Figures S1 and S2.pdf
- ijms-2611921-supplementary/Table S1.xlsx
