# Supplementary material for: In Vivo Regulation of Signal Transduction Pathways by Vitamin D Stabilizes Homeostasis of Human Immune Cells and Counteracts Molecular Stress
Source: Int J Mol Sci. 2023 Sep 27;24(19):14632. doi: 10.3390/ijms241914632 (PMC10572664; doi:10.3390/ijms241914632)
Supplement: Supplementary file 1 [file ijms-24-14632-s001.zip › ijms-2611921-supplementary/Table S1.xlsx]

## Sheet: Sheet1
Gene	Full name	Biological molecule	Primary role	In KEGG signaling pathway?	max d0	min d0	avg d0	logFC(d1/d0	PI3K-AKT	NFkB	JAK-STAT	MAPK	FOXO	RAS	HIPPO	VEGF	RAP1	TGFb	WNT	NOTCH	TNF	p53	HIF1	TOR
ADCY9	adenylate cyclase 9	enzyme	signaling	yes	77.0043	23.0776	49.179	-0.168666									yes
ARRB2	arrestin beta 2	adaptor protein	signaling	yes	438.756	207.71	313.301	-0.129521				yes
BCL3	BCL3 transcription coactivator	transcription factor	gene expression		67.9526	24.3321	45.5582	-0.270702		yes											yes
BCL6	BCL6 transcription repressor	transcription factor	gene expression	yes	135.318	54.8683	92.2335	-0.230057					yes
BMP6	bone morphogenetic protein 6	ligand, secreted, cytokine, growth factor	signaling	yes	22.9687	4.10205	8.84599	0.445253							yes			yes
CASP8	caspase 8	adaptor protein, enzyme	signaling	yes	224.214	120.6	168.916	0.103952													yes	yes
CCND1	cyclin D1	adaptor protein	signaling	yes	12.947	0	1.78533	0.438437	yes		yes		yes		yes				yes			yes
CCND2	cyclin D2	adaptor protein	signaling	yes	466.053	282.258	350.011	0.091195	yes		yes		yes		yes				yes			yes
CD14	CD14 molecule	receptor	signaling	yes	611.473	167.889	328.208	-0.281272		yes		yes
CDKN1A	cyclin dependent kinase inhibitor 1A	adaptor protein	signaling	yes	211.408	47.3091	105.713	-0.305464	yes		yes		yes									yes	yes
CISH	cytokine inducible SH2 containing protein	adaptor protein	signaling	yes	77.1186	14.4766	36.0097	0.271181			yes
CREB5	cAMP responsive element binding protein 5	transcription factor	gene expression	yes	116.948	43.0782	76.2364	-0.228551	yes												yes
CSF2RB	colony stimulating factor 2 receptor subunit beta	receptor	signaling	yes	175.306	94.1337	129.416	-0.12476			yes
CSF3R	colony stimulating factor 3 receptor	receptor	signaling	yes	595.608	180.155	370.538	-0.165262	yes		yes
CTNNA1	catenin alpha 1	adaptor protein	transport	yes	166.167	77.3099	122.974	-0.109089							yes
DAPK1	death associated protein kinase 1	enzyme	signaling		164.082	62.904	101.42	-0.184294														yes
DDX3X	DEAD-box helicase 3 X-linked	adaptor protein	signaling		1593.09	671.976	1055.81	-0.122481		yes
DUSP6	dual specificity phosphatase 6	enzyme	signaling	yes	387.854	51.1505	169.383	0.226945				yes
ETS2	ETS proto-oncogene 2, transcription factor	transcription factor	gene expression	yes	211.644	52.1169	119.753	-0.1648						yes
FASLG	Fas ligand	ligand, secreted, cytokine, Fas receptor ligand	signaling	yes	15.4417	2.21201	7.94969	0.31461	yes			yes	yes	yes
FBN2	fibrillin 2	adaptor protein, glycoprotein of microfibrils	signaling		70.9022	20.2099	40.0307	-0.176797										yes
FOSL2	FOS like 2, AP-1 transcription factor subunit	transcription factor	gene expression		742.447	223.276	471.536	-0.23884				yes							yes		yes
FOXO3	forkhead box O3	transcription factor	gene expression	yes	196.896	127.164	160.724	-0.0966155	yes				yes
FPR1	formyl peptide receptor 1	receptor	signaling	yes	232.343	45.8779	137.392	-0.190268									yes
FSTL1	follistatin like 1	ligand, secreted	signaling, ECM remodeling		19.2921	2.32335	8.37871	0.438077										yes
GAB2	GRB2 associated binding protein 2	adaptor protein	signaling	yes	160.772	72.5021	113.602	-0.218583						yes
GADD45A	growth arrest and DNA damage inducible alpha	adaptor protein	signaling	yes	35.1014	6.22873	11.8129	0.309395		yes		yes	yes									yes
GNG11	G protein subunit gamma 11	adaptor protein, G protein	signaling	yes	48.365	9.95405	22.6923	0.448849	yes					yes
HIF1A	hypoxia inducible factor 1 subunit alpha	transcription factor	gene expression, signaling	yes	351.36	174.428	237.336	-0.260753															yes
HK2	hexokinase 2	enzyme	metabolism	yes	209.309	76.9253	121.371	-0.121006															yes
IFNGR1	interferon gamma receptor 1	receptor	signaling	yes	304.012	124.14	190.466	-0.120941			yes												yes
IL21R	interleukin 21 receptor	receptor	signaling	yes	71.8223	31.048	55.8116	0.163842	yes		yes
IL2RA	interleukin 2 receptor subunit alpha	receptor	signaling	yes	15.7431	4.19393	9.76753	0.247776	yes		yes
IRS2	insulin receptor substrate 2	receptor	signaling	yes	549.809	143.273	323.504	-0.234904					yes
ITGA2B	integrin subunit alpha 2b	receptor	signaling, ECM remodeling	yes	161.829	28.461	68.1702	0.410553	yes								yes
ITGB3	integrin subunit beta 3	receptor	signaling, ECM remodeling	yes	464.603	73.0166	207.273	0.433875	yes								yes
ITGB5	integrin subunit beta 5	receptor	signaling, ECM remodeling	yes	30.9624	6.56329	14.6421	0.352387	yes
JDP2	Jun dimerization protein 2	transcription factor	gene expression		91.5917	13.8466	43.2574	-0.432315				yes							yes		yes
KSR1	kinase suppressor of ras 1	adaptor protein	signaling	yes	125.639	65.1942	94.0612	-0.14638						yes
LAMTOR5	late endosomal/lysosomal adaptor, MAPK and MTOR activator 5	adaptor protein	signaling	yes	46.325	24.6123	37.7868	-0.124475																yes
LPAR5	lysophosphatidic acid receptor 5	receptor	signaling	yes	32.9014	10.4774	21.1277	0.231846	yes								yes
LTBP1	latent transforming growth factor beta binding protein 1	adaptor protein, ligand, secreted, ECM protein	signaling, ECM remodeling	yes	64.7979	12.7784	28.2025	0.447176										yes
MAP3K20	mitogen-activated protein kinase kinase kinase 20	enzyme, kinase activity	signaling	yes	61.0922	27.988	38.5538	-0.158875				yes
MAP3K3	mitogen-activated protein kinase kinase kinase 3	enzyme, kinase activity	signaling	yes	271.949	162.505	219.074	-0.101752				yes
MAPK7	mitogen-activated protein kinase 7	enzyme, kinase activity	signaling	yes	84.0246	35.3856	59.516	-0.136804				yes
MPL	MPL proto-oncogene, thrombopoietin receptor	receptor, adaptor protein	signaling	yes	15.7697	1.45209	6.94497	0.470397			yes
MYCT1	MYC target 1	transcription factor	gene expression		7.81508	0.820411	3.00544	0.427383	yes		yes				yes				yes
NFKBIA	NFKB inhibitor alpha	adaptor protein	signaling	yes	419.782	126.35	280.97	-0.243367		yes											yes
NFKBIZ	NFKB inhibitor zeta	adaptor protein	signaling		671.767	291.34	453.052	-0.126052		yes											yes
NLRC3	NLR family CARD domain containing 3	adaptor protein	signaling		221.286	122.899	186.113	0.0973058		yes
NLRP3	NLR family pyrin domain containing 3	adaptor protein	signaling		148.926	43.6551	99.4528	-0.193874		yes
NOG	noggin	adaptor protein	signaling	yes	29.2304	2.43171	13.8141	0.259214										yes
NOTCH2	notch receptor 2	receptor	signaling	yes	1087.07	623.095	846.083	-0.117941												yes
NUMB	NUMB endocytic adaptor protein	adaptor protein	signaling	yes	227.073	135.004	182.546	-0.144245												yes
PDK4	pyruvate dehydrogenase kinase 4	enzyme	metabolism		136.467	15.9552	67.4805	-0.416878															yes
PFKFB3	6-phosphofructo-2-kinase/fructose-2,6-biphosphatase 3	enzyme	metabolism	yes	237.152	44.9071	123.78	-0.343766															yes
PIK3R1	phosphoinositide-3-kinase regulatory subunit 1	adaptor protein	signaling	yes	827.548	292.28	502.485	-0.116808	yes		yes		yes	yes		yes	yes				yes		yes	yes
PLCB1	phospholipase C beta 1	enzyme	signaling	yes	80.3879	26.0578	60.3847	-0.170278									yes		yes
PLD2	phospholipase D2	enzyme	signaling	yes	43.4836	20.2643	26.6264	-0.173903						yes
PRKAG2	protein kinase AMP-activated non-catalytic subunit gamma 2	enzyme	signaling	yes	118.289	67.6943	93.5527	-0.124769					yes
PRLR	prolactin receptor	receptor	signaling	yes	15.2653	4.10205	8.32282	-0.289454	yes		yes
PTCRA	pre T cell antigen receptor alpha	receptor	signaling	yes	10.0654	1.48102	4.13732	0.547123												yes
RAPGEF2	Rap guanine nucleotide exchange factor 2	adaptor protein	signaling	yes	113.422	82.0338	95.5192	-0.148889				yes					yes
RASSF4	Ras association domain family member 4	adaptor protein	signaling	yes	210.249	82.9668	148.797	-0.120969							yes
RIPK2	receptor interacting serine/threonine kinase 2	adaptor protein	signaling		80.4662	25.77	47.587	-0.17227		yes		yes									yes
RSU1	Ras suppressor protein 1	adaptor protein	signaling, ECM remodeling		146.735	69.4532	96.6987	0.164971						yes
RUVBL1	RuvB like AAA ATPase 1	enzyme	gene expression	yes	30.8466	16.3002	24.5135	0.15175											yes
S1PR1	sphingosine-1-phosphate receptor 1	receptor	signaling	yes	282.716	138.641	192.818	0.295602					yes
SAV1	salvador family WW domain containing protein 1	adaptor protein	signaling	yes	26.0644	13.947	20.0201	0.203972							yes
SDCBP	syndecan binding protein	adaptor protein	signaling		496.266	214.729	315.669	-0.1638										yes
SERPINB2	serpin family B member 2	adaptor protein, secreted, ECM protein	signaling, ECM remodeling		120.805	3.59452	33.8371	-0.737842														yes
SIK3	SIK family kinase 3	enzyme, kinase activity	signaling		188.757	136.206	160.974	-0.100714																yes
SIPA1L1	signal induced proliferation associated 1 like 1	adaptor protein	signaling	yes	175.462	109.38	133.429	-0.106598									yes
SLC7A7	solute carrier family 7 member 7	transporter	metabolism		209.519	90.4126	146.434	-0.157505																yes
TGFBI	transforming growth factor beta induced	ligand, secreted, ECM protein	signaling, ECM remodeling		459.516	166.587	302.488	-0.121032										yes
THBS1	thrombospondin 1	adaptor protein, cell adhesion protein	signaling, ECM remodeling	yes	3272.61	117.492	822.649	-0.472183	yes								yes	yes				yes
THEM4	thioesterase superfamily member 4	enzyme	metabolism	yes	97.8583	35.1394	61.0129	0.115877	yes				yes
TIMP2	TIMP metallopeptidase inhibitor 2	enzyme, secreted, enzyme inhibitor	signaling, ECM remodeling		239.277	88.399	156.021	-0.124019															yes
TNFAIP2	TNF alpha induced protein 2	adaptor protein	signaling		705.494	250.2	491.851	-0.176386		yes											yes
TNFAIP3	TNF alpha induced protein 3	adaptor protein	signaling	yes	1346.62	242.892	742.97	-0.338896		yes											yes		yes
TNFSF13	TNF superfamily member 13	ligand, secreted, cytokine	signaling	yes	105.833	37.6092	70.8543	-0.133257		yes
TNFSF14	TNF superfamily member 14	adaptor protein, cytokine, receptor modulator	signaling	yes	22.1511	4.91594	12.6958	0.331046		yes
TP53BP2	tumor protein p53 binding protein 2	adaptor protein	signaling	yes	113.813	59.2325	85.6907	-0.0978477							yes							yes
TRAF3IP3	TRAF3 interacting protein 3	adaptor protein	signaling		474.709	245.538	336.177	0.100316		yes
TSC22D3	TSC22 domain family member 3	adaptor protein, transcription factor	signaling, gene expression		893.093	320.416	656.767	-0.159988														yes
VEGFA	vascular endothelial growth factor A	ligand, secreted, growth factor, mitogen	signaling	yes	143.566	23.2187	64.2266	-0.425498	yes			yes		yes		yes	yes						yes
VEPH1	ventricular zone expressed PH domain containing 1	transcription factor	gene expression		6.53581	0	2.51047	0.675111										yes	yes
ZNF385A	zinc finger protein 385A	transcription factor	gene expression	yes	164.903	43.5001	96.7421	-0.198729														yes
ABLIM3	actin binding LIM protein family member 3	structural protein, actin-binding protein	structural		28.1973	3.77544	11.5941	0.427222
ACP3	acid phosphatase 3	enzyme	signaling		50.4782	15.9552	29.7021	-0.169221
ACSL1	acyl-CoA synthetase long chain family member 1	enzyme	metabolism		277.88	68.2712	137.032	-0.199119
ADAM9	ADAM metallopeptidase domain 9	adaptor protein, metalloproteinase	signaling, ECM remodeling		74.786	33.1496	48.1147	-0.180357
ADAMTSL4	ADAMTS like 4	enzyme, structural protein, ECM protein	signaling, ECM remodeling		72.2768	25.8529	41.5994	-0.224559
AHNAK	AHNAK nucleoprotein	adaptor protein	signaling		8876.57	5318.78	7027.01	-0.0931378
AKAP13	A-kinase anchoring protein 13	adaptor protein	signaling		1303.18	1015.61	1152.59	-0.0724084
ALDH1A1	aldehyde dehydrogenase 1 family member A1	enzyme	metabolism		98.4366	20.0017	37.4008	-0.223819
ALDH2	aldehyde dehydrogenase 2 family member	enzyme	metabolism		157.481	64.8396	106.993	-0.177562
AMIGO2	adhesion molecule with Ig like domain 2	adaptor protein	signaling		24.6581	12.5818	18.187	0.224894
AMPD2	adenosine monophosphate deaminase 2	enzyme	metabolism		276.844	115.388	190.005	-0.143665
ANPEP	alanyl aminopeptidase, membrane	enzyme, receptor	metabolism		274.853	30.7701	133.652	-0.224005
ANXA1	annexin A1	adaptor protein, Ca dependent phospholipid binding protein	signaling		591.175	255.625	376.873	-0.150229
ANXA5	annexin A5	adaptor protein	signaling		246.22	122.119	171.676	-0.111371
AOAH	acyloxyacyl hydrolase	enzyme	antimicrobial		338.29	140.405	225.158	-0.119069
AP5B1	adaptor related protein complex 5 subunit beta 1	adaptor protein	transport		215.303	108.593	164.69	-0.124115
APLP2	amyloid beta precursor like protein 2	adaptor protein	signaling		813.731	334	587.937	-0.155421
APOBEC3D	apolipoprotein B mRNA editing enzyme catalytic subunit 3D	enzyme	antimicrobial		54.1471	18.487	27.9901	0.165454
APOBEC3G	apolipoprotein B mRNA editing enzyme catalytic subunit 3G	enzyme	antimicrobial		112.669	53.0404	74.4178	0.160447
AQP9	aquaporin 9	channel	transport		77.8788	23.1884	43.5919	-0.293365
ARHGAP26	Rho GTPase activating protein 26	adaptor protein	signaling		334.491	174.196	258.126	-0.145636
ARHGEF40	Rho guanine nucleotide exchange factor 40	adaptor protein, GEF	signaling		134.917	38.2703	74.8247	-0.211438
ARRDC4	arrestin domain containing 4	adaptor protein	signaling		54.5308	18.0825	38.0252	-0.180523
ASAH1	N-acylsphingosine amidohydrolase 1	enzyme	metabolism		547.361	246.254	363.039	-0.172635
ASAP2	ArfGAP with SH3 domain, ankyrin repeat and PH domain 2	adaptor protein	signaling		30.3855	7.3837	14.3828	0.300992
ASGR1	asialoglycoprotein receptor 1	receptor	signaling		20.9146	4.05628	11.0287	-0.246495
ATOH8	atonal bHLH transcription factor 8	transcription factor	gene expression		11.743	0	5.14277	-0.348422
ATP11A	ATPase phospholipid transporting 11A	transporter, enzyme	metabolism		306.078	160.774	226.258	-0.102459
ATP2B1	ATPase plasma membrane Ca2+ transporting 1	transporter, Ca	metabolism		357.297	183.772	276.718	-0.149886
ATP5ME	ATP synthase membrane subunit e	enzyme	metabolism		35.229	13.9872	21.7326	-0.216865
ATP6AP2	ATPase H+ transporting accessory protein 2	transporter, enzyme	metabolism		204.258	104.192	145.089	-0.121551
ATP6V0B	ATPase H+ transporting V0 subunit b	transporter, enzyme	transport		120.632	62.7066	87.043	-0.165072
ATP6V0C	ATPase H+ transporting V0 subunit c	transporter, enzyme	transport		208.016	84.4826	141.79	-0.144894
ATP9A	ATPase phospholipid transporting 9A (putative)	transporter, enzyme	transport		23.1625	3.35568	12.7821	0.271093
BACE1	beta-secretase 1	enzyme, protease activity	signaling		21.3307	7.23389	12.421	-0.245094
BACH1	BTB domain and CNC homolog 1	transcription factor	gene expression		391.36	181.261	263.74	-0.118362
BEND2	BEN domain containing 2	adaptor protein	gene expression		31.7317	4.1946	11.1272	0.551119
BEST1	bestrophin 1	channel, chloride ion channel	signaling		36.1244	13.8804	24.4142	-0.188653
BTLA	B and T lymphocyte associated	adaptor protein	signaling		64.6173	12.5818	34.459	0.179696
BTN3A2	butyrophilin subfamily 3 member A2	adaptor protein	signaling		286.541	127.196	218.993	0.090207
C19orf38	chromosome 19 open reading frame 38	undefined (no evidence)	undefined (no evidence)		74.0396	24.4776	46.9125	-0.164732
C1orf198	chromosome 1 open reading frame 198	undefined (no evidence)	undefined (no evidence)		29.5045	8.68593	15.9409	0.345708
C2orf88	chromosome 2 open reading frame 88	undefined (no evidence)	undefined (no evidence)		90.9642	15.9395	41.2843	0.474438
C5AR1	complement C5a receptor 1	receptor	signaling		445.765	89.4257	230.634	-0.203177
CABP5	calcium binding protein 5	adaptor protein, Ca bining protein	signaling		7.69253	0.290419	2.30198	0.505177
CCDC149	coiled-coil domain containing 149	undefined (no evidence)	undefined (no evidence)		48.6546	14.3757	22.5561	-0.220674
CCR7	C-C motif chemokine receptor 7	receptor	signaling		432.917	81.8677	230.415	0.168232
CD163	CD163 molecule	receptor	signaling		233.608	68.677	139.834	-0.179339
CD1D	CD1d molecule	receptor	signaling		83.7927	30.8466	53.8286	-0.16007
CD300E	CD300e molecule	receptor	signaling		442.754	112.828	204.383	-0.138871
CD3G	CD3g molecule	adaptor protein, subunit of T-cell receptor	signaling		182.383	83.0889	125.838	0.12577
CD55	CD55 molecule (Cromer blood group)	receptor	signaling		834.675	222.278	413.762	-0.188424
CD9	CD9 molecule	adaptor protein	signaling		25.7698	6.53442	14.7891	0.238812
CDA	cytidine deaminase	enzyme	metabolism		32.2014	8.46178	15.9326	-0.260283
CEP295NL	CEP295 N-terminal like	structural protein	structural		15.4866	2.51676	6.02788	-0.39926
CLEC4D	C-type lectin domain family 4 member D	receptor	signaling		34.5572	6.38206	16.4748	-0.356377
CLEC7A	C-type lectin domain containing 7A	receptor	signaling		410.613	134.023	235.954	-0.152071
CLK1	CDC like kinase 1	enzyme, kinase activity	gene expression		581.423	205.313	357.336	-0.115623
CLTCL1	clathrin heavy chain like 1	adaptor protein	transport		16.4329	5.11527	10.1614	-0.261815
CMTM5	CKLF like MARVEL transmembrane domain containing 5	ligand	signaling		9.61566	0.838921	4.11261	0.493729
CNST	consortin, connexin sorting protein	adaptor protein, receptor	transport		164.037	89.9735	129.744	0.103771
CPEB3	cytoplasmic polyadenylation element binding protein 3	adaptor protein	signaling		27.1351	16.4082	21.9054	-0.170419
CPNE8	copine 8	receptor	signaling		41.6561	13.8278	26.6153	-0.186869
CPPED1	calcineurin like phosphoesterase domain containing 1	enzyme	signaling		242.147	124.433	178.43	-0.166823
CPVL	carboxypeptidase vitellogenic like	enzyme	undefined (no evidence)		267.968	99.4259	164.012	-0.126342
CRTAM	cytotoxic and regulatory T cell molecule	adaptor protein	transport		19.6899	5.674	12.9315	0.214114
CSRNP1	cysteine and serine rich nuclear protein 1	transcription factor	gene expression		309.53	63.4634	140.565	-0.222661
CSTA	cystatin A	enzyme, secreted	signaling, ECM remodeling		62.557	23.0776	37.585	-0.208186
CTDSPL	CTD small phosphatase like	enzyme	signaling		32.1163	4.1946	15.4847	0.389458
CTLA4	cytotoxic T-lymphocyte associated protein 4	receptor	signaling		57.4386	14.7674	26.8508	-0.245832
CTSZ	cathepsin Z	enzyme	signaling, ECM remodeling		335.194	156.245	251.802	-0.117856
CTTN	cortactin	adaptor protein	signaling		60.6897	10.7374	26.6457	0.415678
CXCR4	C-X-C motif chemokine receptor 4	receptor	signaling		1822.08	507.744	999.608	-0.269091
CYB561D1	cytochrome b561 family member D1	enzyme	transport		69.8097	42.4323	55.3695	0.125761
CYP1B1	cytochrome P450 family 1 subfamily B member 1	enzyme	metabolism		357.38	55.1949	161.256	-0.381897
CYTIP	cytohesin 1 interacting protein	adaptor protein	signaling		564.813	260.863	423.777	-0.139338
DAB2	DAB adaptor protein 2	adaptor protein	signaling		62.3703	27.5119	41.2904	0.318926
DCLRE1C	DNA cross-link repair 1C	enzyme	genome stability		69.8549	30.8466	58.9282	0.132305
DENND1A	DENN domain containing 1A	adaptor protein, GEF	signaling		128.804	65.7397	97.7873	-0.174244
DENND2D	DENN domain containing 2D	adaptor protein, GEF	signaling		304.781	142.045	224.08	0.140903
DENND3	DENN domain containing 3	adaptor protein	signaling, transport		224.047	109.811	169.844	-0.162908
DENND5A	DENN domain containing 5A	adaptor protein, GEF	signaling		312.55	199.237	248.015	-0.101278
DGAT2	diacylglycerol O-acyltransferase 2	enzyme	metabolism		22.5098	6.53194	13.0647	-0.228307
DMXL2	Dmx like 2	adaptor protein	signaling		664.979	234.52	384.326	-0.168677
DNAJB11	DnaJ heat shock protein family (Hsp40) member B11	adaptor protein	signaling		94.2065	41.0156	67.1737	-0.166143
DOCK5	dedicator of cytokinesis 5	adaptor protein, GEF	signaling		236.223	98.711	158.761	-0.128907
DOK3	docking protein 3	adaptor protein	signaling		194.266	63.3619	116.051	-0.173
DPYD	dihydropyrimidine dehydrogenase	enzyme	metabolism		413.822	201.035	302.564	-0.134108
DPYSL2	dihydropyrimidinase like 2	adaptor protein	signaling		344.338	176.736	238.082	-0.108636
DTWD1	DTW domain containing 1	adaptor protein	signaling		27.1542	14.192	20.4988	0.159395
DUSP28	dual specificity phosphatase 28	enzyme	signaling		20.9697	10.6653	16.0534	0.164194
DYNC2H1	dynein cytoplasmic 2 heavy chain 1	structural protein	transport		28.4607	11.5896	20.4064	-0.196533
DYNLT1	dynein light chain Tctex-type 1	motor protein	transport		139.975	66.925	99.7647	-0.113074
DYSF	dysferlin	undefined (no evidence)	undefined (no evidence)		201.542	41.0604	107.782	-0.195061
EIF4A1	eukaryotic translation initiation factor 4A1	adaptor protein	signaling		666.092	383.28	545.241	-0.114421
ENTPD1	ectonucleoside triphosphate diphosphohydrolase 1	enzyme	signaling		171.718	84.2995	126.41	-0.181836
ENY2	ENY2 transcription and export complex 2 subunit	enzyme, nuclear	gene expression		70.0161	39.6165	52.8156	-0.134221
EPHB1	EPH receptor B1	adaptor protein, receptor	signaling		7.94709	1.06368	4.10364	0.401165
ETV6	ETS variant transcription factor 6	transcription factor	gene expression		177.851	94.6181	135.689	-0.136429
F5	coagulation factor V	adaptor protein, secreted	signaling		107.63	37.3188	68.3236	-0.178684
FAM13A	family with sequence similarity 13 member A	adaptor protein	signaling		99.6125	22.6472	47.3805	-0.141202
FAM43A	family with sequence similarity 43 member A	undefined (no evidence)	undefined (no evidence)		44.2281	11.7005	21.8922	0.18374
FCGRT	Fc fragment of IgG receptor and transporter	receptor	signaling		228.935	82.8041	144.956	-0.175309
FLVCR2	FLVCR heme transporter 2	transporter	transport		34.4573	8.53218	18.6076	-0.196198
FRY	FRY microtubule binding protein	adaptor protein	signaling		160.156	82.9146	121.293	-0.147723
GAS7	growth arrest specific 7	adaptor protein	signaling		345.271	152.88	250.722	-0.134803
GFI1B	growth factor independent 1B transcriptional repressor	transcription factor	gene expression		20.5411	4.82552	10.9584	0.518108
GIMAP5	GTPase, IMAP family member 5	adaptor protein, GTPase	signaling		234.637	117.865	162.238	0.139795
GIMAP7	GTPase, IMAP family member 7	enzyme	signaling		210.484	56.1452	117.077	0.260445
GIMAP8	GTPase, IMAP family member 8	adaptor protein, GTPase	signaling		226.232	69.139	139.091	0.150892
GIN1	gypsy retrotransposon integrase 1	undefined (no evidence)	undefined (no evidence)		13.5486	2.89531	9.03968	0.25159
GLUL	glutamate-ammonia ligase	enzyme	metabolism		470.348	220.968	338.699	-0.145325
GP5	glycoprotein V platelet	receptor	signaling		17.0409	4.07281	11.6855	0.273301
GPR183	G protein-coupled receptor 183	receptor	signaling		302.201	68.7805	165.685	-0.17844
GRAP2	GRB2 related adaptor protein 2	adaptor protein	signaling		235.007	120.95	168.073	0.172523
GRINA	glutamate ionotropic receptor NMDA type subunit associated protein 1	receptor, ion channel	signaling		166.648	58.0468	112.744	-0.156719
GUCY1A1	guanylate cyclase 1 soluble subunit alpha 1	adaptor protein, enzyme	signaling		32.8856	5.31839	17.9405	0.354007
GUCY1B1	guanylate cyclase 1 soluble subunit beta 1	adaptor protein, enzyme	signaling		25.7698	5.11527	13.7083	0.471946
H2AC6	H2A clustered histone 6	structural protein, nuclear	gene expression		170.197	74.4214	114.439	0.267486
HEMGN	hemogen	transcription factor	gene expression		17.8326	2.51676	8.14496	0.449923
HERPUD1	homocysteine inducible ER protein with ubiquitin like domain 1	adaptor protein	signaling		280.034	131.689	200.435	-0.107661
HLA-DMB	major histocompatibility complex, class II, DM beta	receptor	signaling		292.804	114.877	193.723	-0.124815
HLA-DQB1	major histocompatibility complex, class II, DQ beta 1	receptor	signaling		987.842	83.0535	384.498	-0.122882
HNRNPH3	heterogeneous nuclear ribonucleoprotein H3	channel, nucleoporin	gene expression		233.061	119.169	169.388	-0.118215
HNRNPL	heterogeneous nuclear ribonucleoprotein L	channel, nucleoporin	gene expression		370.803	270.969	320.801	-0.0815682
HSPA9	heat shock protein family A (Hsp70) member 9	adaptor protein	signaling		299.355	184.629	248.124	-0.10494
IFI30	IFI30 lysosomal thiol reductase	enzyme	metabolism		727.821	290.393	489.528	-0.110401
IL16	interleukin 16	ligand, secreted, cytokine	signaling		492.246	289.663	365.2	0.109595
IL1R2	interleukin 1 receptor type 2	receptor	signaling		8.53821	0	3.31897	-0.454061
IRF5	interferon regulatory factor 5	transcription factor	gene expression		106.067	44.6745	77.3521	-0.130352
KCNH3	potassium voltage-gated channel subfamily H member 3	channel, ion channel	transport		14.1028	4.19615	9.55487	-0.262373
KIAA1958	KIAA1958	undefined (no evidence)	undefined (no evidence)		31.8484	12.9691	21.3661	-0.182778
KIF13A	kinesin family member 13A	motor protein	transport		90.9595	38.078	66.1284	-0.182493
KLF10	Kruppel like factor 10	transcription factor	gene expression		171.548	62.9191	123.057	-0.22445
KLF11	Kruppel like factor 11	transcription factor	gene expression		114.049	40.7704	80.1582	-0.194762
KNOP1	lysine rich nucleolar protein 1	transcription factor	gene expression		40.5344	19.747	24.745	0.161772
KPNA2	karyopherin subunit alpha 2	adaptor protein	signaling		47.5292	27.2654	35.9032	-0.141616
KYNU	kynureninase	enzyme	metabolism		96.0196	38.9074	63.1946	-0.175448
LAPTM4A	lysosomal protein transmembrane 4 alpha	adaptor protein	signaling		110.583	52.5731	75.6551	-0.134576
LILRA1	leukocyte immunoglobulin like receptor A1	receptor	signaling		173.989	40.0033	120.997	-0.118739
LILRA5	leukocyte immunoglobulin like receptor A5	receptor	signaling		116.186	32.9037	70.4989	-0.161056
LILRA6	leukocyte immunoglobulin like receptor A6	receptor	signaling		99.3519	24.976	57.6598	-0.205654
LILRB2	leukocyte immunoglobulin like receptor B2	receptor	signaling		301.682	106.176	200.193	-0.107274
LRP1	LDL receptor related protein 1	receptor, adaptor protein	metabolism		1836.89	570.117	1095.03	-0.138065
LRRK2	leucine rich repeat kinase 2	adaptor protein	signaling		659.549	198.811	365.851	-0.15901
LTB4R	leukotriene B4 receptor	receptor	signaling		74.3922	46.3475	59.7053	-0.144241
LY6G6F	lymphocyte antigen 6 family member G6F	undefined (no evidence)	undefined (no evidence)		11.5388	1.01647	4.1432	0.492774
LYZ	lysozyme	enzyme, secreted	antimicrobial		7019.66	1520.95	3943.25	-0.148106
MACROH2A1	macroH2A.1 histone	structural protein, nuclear	gene expression		548.257	326.548	433.832	-0.117192
MAP3K7CL	MAP3K7 C-terminal like	undefined (no evidence)	signaling		127.355	27.2755	57.8104	0.425379
MBOAT7	membrane bound O-acyltransferase domain containing 7	enzyme	metabolism		123.062	57.0975	87.682	-0.134982
MCM8	minichromosome maintenance 8 homologous recombination repair factor	enzyme, helicase activity	genome stability		28.6547	6.38206	18.611	0.202992
MCUR1	mitochondrial calcium uniporter regulator 1	transporter, Ca	metabolism		33.8471	13.8278	24.6855	0.200964
MED12L	mediator complex subunit 12L	adaptor protein	gene expression		10.4573	2.51636	6.47789	0.321472
MED13L	mediator complex subunit 13L	adaptor protein	signaling, gene expression		678.658	463.09	550.136	-0.133608
MEFV	MEFV innate immuity regulator, pyrin	enzyme	signaling		240.57	90.0026	153.196	-0.12586
MGAT1	alpha-1,3-mannosyl-glycoprotein 2-beta-N-acetylglucosaminyltransferase	enzyme	metabolism		495.414	271.211	362.833	-0.122555
MICAL2	microtubule associated monooxygenase, calponin and LIM domain containing 2	adaptor protein	signaling		253.733	102.305	170.859	-0.137224
MLEC	malectin	receptor	signaling		135.89	69.139	107.895	0.145836
MLH3	mutL homolog 3	adaptor protein	genome stability		59.7675	36.4757	49.1238	0.146706
MMD	monocyte to macrophage differentiation associated	channel, ion channel	signaling		76.0021	24.6123	49.7833	0.39816
MMRN1	multimerin 1	adaptor protein	signaling, ECM remodeling		40.1935	3.86041	15.5479	0.531324
MPEG1	macrophage expressed 1	adaptor protein	signaling		1536.48	662.671	975.545	-0.101512
MRPL17	mitochondrial ribosomal protein L17	structural protein, mitochondrial ribosome	metabolism		15.4417	7.48311	11.119	0.199445
MS4A6A	membrane spanning 4-domains A6A	receptor	signaling		277.939	114.886	182.026	-0.185838
MSRB3	methionine sulfoxide reductase B3	enzyme	signaling		8.21644	0.820411	4.05239	0.417331
MXD1	MAX dimerization protein 1	transcription factor	gene expression		253.818	80.1795	154.151	-0.210865
MYL9	myosin light chain 9	motor protein	structural		57.2338	6.97005	24.2858	0.538096
MYOM1	myomesin 1	structural protein	structural		15.4417	6.20961	10.3831	0.215447
NAMPT	nicotinamide phosphoribosyltransferase	enzyme, ligand, secreted, cytokine	metabolism		5303.26	660.211	2541.29	-0.40956
NBPF14	NBPF member 14	structural protein	structural		340.401	152.49	228.649	-0.175244
NCF2	neutrophil cytosolic factor 2	adaptor protein	signaling		484.196	200.716	320.789	-0.144261
NCOA1	nuclear receptor coactivator 1	adaptor protein, nuclear	signaling		278.531	201.708	237.591	-0.0831428
NHS	NHS actin remodeling regulator	structural protein, actin-binding protein	structural		25.9726	3.86041	13.925	-0.305959
NHSL2	NHS like 2	undefined (no evidence)	undefined (no evidence)		253.131	116.131	181.709	-0.131476
NINJ1	ninjurin 1	adaptor protein, cell adhesion protein	signaling		117.449	25.193	69.6515	-0.241286
NIPAL3	NIPA like domain containing 3	undefined (no evidence)	undefined (no evidence)		107.888	68.7441	89.4954	0.105825
NLRP12	NLR family pyrin domain containing 12	adaptor protein	signaling		113.998	30.7844	58.8154	-0.165897
NMT2	N-myristoyltransferase 2	enzyme	metabolism		84.6178	24.0666	40.3232	0.15913
NUP43	nucleoporin 43	channel, nucleoporin	transport		59.0402	19.1462	43.5198	0.146599
NXF1	nuclear RNA export factor 1	transporter	transport		269.294	175.197	210.936	-0.127979
ODC1	ornithine decarboxylase 1	enzyme	metabolism		103.657	47.8185	65.5353	0.191221
ODF3B	outer dense fiber of sperm tails 3B	undefined (no evidence)	undefined (no evidence)		67.9284	24.0556	43.566	-0.229893
OSBPL9	oxysterol binding protein like 9	transporter	metabolism		113.325	74.8623	89.0639	-0.114931
OXA1L	OXA1L mitochondrial inner membrane protein	adaptor protein	metabolism		155.297	113.273	128.696	-0.0961745
P3H4	prolyl 3-hydroxylase family member 4 (inactive)	enzyme	signaling		6.38206	1.4963	3.15871	0.424952
PADI2	peptidyl arginine deiminase 2	enzyme	metabolism		89.0737	11.8891	44.4856	-0.225199
PADI4	peptidyl arginine deiminase 4	enzyme	gene expression		99.6597	14.5467	50.0207	-0.178775
PAICS	phosphoribosylaminoimidazole carboxylase and phosphoribosylaminoimidazolesuccinocarboxamide synthase	enzyme	metabolism		52.6735	27.988	38.1862	0.14086
PARP8	poly(ADP-ribose) polymerase family member 8	enzyme	genome stability		466.263	268.893	352.959	-0.107936
PCSK6	proprotein convertase subtilisin/kexin type 6	enzyme, protease activity	metabolism		25.0007	4.56227	12.0505	0.374714
PCYT1B	phosphate cytidylyltransferase 1B, choline	enzyme	signaling		11.5812	0.838921	4.37539	0.541081
PDLIM1	PDZ and LIM domain 1	adaptor protein	signaling		51.3476	11.7005	28.6073	0.286382
PDZD8	PDZ domain containing 8	adaptor protein	metabolism		154.683	74.6574	111.82	-0.132078
PDZK1IP1	PDZK1 interacting protein 1	undefined (no evidence)	undefined (no evidence)		8.91629	0	3.48567	0.490659
PEAR1	platelet endothelial aggregation receptor 1	adaptor protein, receptor	signaling		19.2921	3.28164	8.44268	0.443599
PELI1	pellino E3 ubiquitin protein ligase 1	adaptor protein	signaling		190.287	63.7478	122.966	-0.191699
PELI2	pellino E3 ubiquitin protein ligase family member 2	adaptor protein	signaling		104.199	46.8018	75.8927	-0.172692
PER1	period circadian regulator 1	transcription factor	gene expression		490.559	95.772	282.175	-0.304572
PF4	platelet factor 4	ligand, secreted, chemokine	signaling		34.0394	3.19103	12.0044	0.552569
PID1	phosphotyrosine interaction domain containing 1	adaptor protein	signaling		68.5326	20.7698	44.4927	-0.20681
PILRA	paired immunoglobin like type 2 receptor alpha	adaptor protein, receptor	signaling		106.946	33.1496	68.2128	-0.133294
PIM3	Pim-3 proto-oncogene, serine/threonine kinase	enzyme, kinase activity	signaling		115.771	38.4626	72.0713	-0.179156
PLAGL1	PLAG1 like zinc finger 1	transcription factor	gene expression		33.7304	18.2491	24.3699	-0.212326
PLBD1	phospholipase B domain containing 1	enzyme	metabolism		269.546	83.6563	153.104	-0.151002
PLEKHF1	pleckstrin homology and FYVE domain containing 1	adaptor protein	signaling		62.414	9.31441	22.7928	0.280914
PLIN2	perilipin 2	structural protein	metabolism		101.702	36.7318	56.6398	-0.194847
PLPPR2	phospholipid phosphatase related 2	enzyme	signaling		56.6462	19.616	34.9028	-0.223135
PLSCR1	phospholipid scramblase 1	adaptor protein	signaling		99.3537	36.9054	57.9641	-0.230738
PLXDC2	plexin domain containing 2	receptor	signaling		385.93	149.979	247.278	-0.172132
PNP	purine nucleoside phosphorylase	enzyme	metabolism		67.4122	33.3184	48.419	0.204358
PPP4R1	protein phosphatase 4 regulatory subunit 1	adaptor protein	signaling		86.613	52.1156	72.8106	-0.147932
PRAM1	PML-RARA regulated adaptor molecule 1	adaptor protein	signaling		163.24	48.3956	102.04	-0.178773
PRDM1	PR/SET domain 1	transcription factor, adaptor protein	gene expression		213.288	64.1677	141.957	-0.170407
PRKAR1B	protein kinase cAMP-dependent type I regulatory subunit beta	enzyme	signaling		20.631	4.86343	12.6821	0.302177
QKI	QKI, KH domain containing RNA binding	adaptor protein	signaling		516.877	255.584	355.623	-0.139773
QSOX1	quiescin sulfhydryl oxidase 1	enzyme	signaling, ECM remodeling		127.748	53.4371	81.6011	-0.123268
RAB27B	RAB27B, member RAS oncogene family	adaptor protein, T-cell receptor sign	signaling		121.542	24.3287	58.0351	0.365614
RAB29	RAB29, member RAS oncogene family	adaptor protein, GTPase	signaling		115.912	51.1742	78.218	0.124394
RAB5IF	RAB5 interacting factor	adaptor protein	signaling		79.1767	33.5568	57.2303	-0.152702
RARA	retinoic acid receptor alpha	receptor, transcription factor	gene expression, signaling		208.052	77.6288	135.26	-0.11274
RBM12B	RNA binding motif protein 12B	transcription factor	gene expression		108.54	52.852	82.4623	0.125129
RBM47	RNA binding motif protein 47	adaptor protein, RNA	gene expression		114.843	47.8361	77.9785	-0.13144
RBM7	RNA binding motif protein 7	adaptor protein, RNA	gene expression		87.222	28.5187	53.9489	-0.176721
RGS10	regulator of G protein signaling 10	adaptor protein	signaling		69.5994	37.2863	53.2884	0.157899
RHOBTB1	Rho related BTB domain containing 1	adaptor protein	signaling		15.3125	0.838921	8.06884	0.462941
RINL	Ras and Rab interactor like	adaptor protein, GEF	signaling		48.6343	20.973	32.075	0.172904
RIOK2	RIO kinase 2	enzyme, kinase activity	signaling		34.8281	16.4082	25.0191	0.160094
RIT1	Ras like without CAAX 1	adaptor protein	signaling		117.206	57.8763	78.2344	-0.140227
RNF130	ring finger protein 130	adaptor protein	signaling, genome stability		211.293	97.8874	152.899	-0.122895
RNF145	ring finger protein 145	enzyme	metabolism		84.9149	34.044	62.2665	0.135739
RPH3A	rabphilin 3A	adaptor protein	signaling		22.8441	2.46783	9.63066	-0.284245
RUFY1	RUN and FYVE domain containing 1	adaptor protein	signaling		128.334	68.0754	96.8638	0.179091
RUNX1	RUNX family transcription factor 1	transcription factor	gene expression		245.538	164.236	204.755	-0.0954009
RUSC2	RUN and SH3 domain containing 2	adaptor protein	signaling		32.789	9.9309	20.1592	-0.169505
S100A10	S100 calcium binding protein A10	adaptor protein, Ca bining protein	signaling, ECM remodeling		159.242	88.5388	125.382	-0.11101
S100A12	S100 calcium binding protein A12	adaptor protein, Ca bining protein, receptor ligand	signaling		117.618	24.4238	56.0585	-0.224081
S100A8	S100 calcium binding protein A8	adaptor protein, Ca bining protein	signaling		867.015	191.736	427.414	-0.170655
S100A9	S100 calcium binding protein A9	adaptor protein, Ca bining protein, receptor ligand	signaling		1657.91	409.627	1054.4	-0.154599
SAMD14	sterile alpha motif domain containing 14	adaptor protein	signaling		5.17102	0.726047	2.45391	0.496188
SAT2	spermidine/spermine N1-acetyltransferase family member 2	enzyme	metabolism		46.4217	23.2699	31.5201	-0.148367
SBF2	SET binding factor 2	adaptor protein, GEF	signaling		151.402	77.0043	106.587	-0.137194
SCPEP1	serine carboxypeptidase 1	enzyme	undefined (no evidence)		135.945	61.6933	96.5779	-0.155256
SEMA4A	semaphorin 4A	ligand, secreted, cytokine, receptor	signaling		144.906	56.1298	90.8234	-0.114691
SERPINA1	serpin family A member 1	adaptor protein, secreted, ECM protein	signaling, ECM remodeling		541.814	191.352	362.45	-0.121587
SIRPB1	signal regulatory protein beta 1	receptor	signaling		238.254	70.1943	125.925	-0.168596
SIRPB2	signal regulatory protein beta 2	receptor	signaling		117.993	25.5283	70.9902	-0.165318
SLA2	Src like adaptor 2	adaptor protein	signaling		68.5224	34.929	56.2901	0.164179
SLAMF6	SLAM family member 6	adaptor protein	signaling		136.655	65.6955	97.0883	0.109474
SLC15A3	solute carrier family 15 member 3	transporter	transport		126.874	46.1552	87.9961	-0.216811
SLC24A3	solute carrier family 24 member 3	transporter	transport		10.1926	1.65901	4.27842	0.428626
SLC24A4	solute carrier family 24 member 4	transporter	metabolism		171.95	58.5023	105.684	-0.133641
SLC25A15	solute carrier family 25 member 15	transporter	metabolism		14.4235	7.70777	10.5195	0.224385
SLC2A3	solute carrier family 2 member 3	transporter	metabolism		711.6	156.638	349.347	-0.212593
SLC2A9	solute carrier family 2 member 9	transporter	metabolism		34.3903	8.07716	16.7823	-0.223265
SLC49A4	solute carrier family 49 member 4	transporter	transport		47.1459	24.3171	33.5913	-0.153513
SLC6A6	solute carrier family 6 member 6	transporter	transport		237.717	143.703	191.371	-0.0979989
SLC8A1	solute carrier family 8 member A1	transporter	transport		241.407	79.6975	126.813	-0.188694
SLCO3A1	solute carrier organic anion transporter family member 3A1	transporter	transport		135.61	78.2499	103.667	-0.208022
SLFN5	schlafen family member 5	undefined (no evidence)	undefined (no evidence)		760.667	427.781	546.542	0.124201
SMARCD3	SWI/SNF related, matrix associated, actin dependent regulator of chromatin, subfamily d, member 3	enzyme, nuclear	gene expression		54.1782	17.6961	32.4668	-0.186426
SMIM5	small integral membrane protein 5	undefined (no evidence)	undefined (no evidence)		9.22665	0	3.50491	0.425392
SMPDL3A	sphingomyelin phosphodiesterase acid like 3A	enzyme	signaling		13.9463	4.58466	8.12051	-0.275554
SNX27	sorting nexin 27	adaptor protein	signaling		231.039	138.01	175.135	-0.103696
SPDYA	speedy/RINGO cell cycle regulator family member A	adaptor protein	signaling		17.0764	3.35515	9.45691	-0.338075
SPECC1	sperm antigen with calponin homology and coiled-coil domains 1	adaptor protein	signaling		119.889	66.579	92.8934	-0.104948
SPI1	Spi-1 proto-oncogene	transcription factor	gene expression		317.43	92.1755	205.767	-0.141045
SPIB	Spi-B transcription factor	transcription factor	gene expression		55.0109	13.4542	25.557	0.282332
SPN	sialophorin	adaptor protein	signaling		706.818	309.963	467.657	0.120014
SPOCD1	SPOC domain containing 1	enzyme, nuclear	gene expression		7.55029	0	2.23663	0.533392
SPX	spexin hormone	adaptor protein	signaling		11.0175	1.3576	4.33294	0.598369
SRGAP2B	SLIT-ROBO Rho GTPase activating protein 2B	adaptor protein, GTPase	signaling		92.1936	42.9603	60.1521	-0.147962
ST6GALNAC1	ST6 N-acetylgalactosaminide alpha-2,6-sialyltransferase 1	enzyme	signaling		4.56227	0	1.8993	0.481897
STX11	syntaxin 11	transporter, component of SNARE complex	transport		195.125	72.3051	145.295	-0.178213
STX5	syntaxin 5	transporter, component of SNARE complex	transport		88.0867	45.7706	58.839	-0.116287
SULF2	sulfatase 2	enzyme	signaling, ECM remodeling		322.836	96.2318	191.034	-0.169026
TAL1	TAL bHLH transcription factor 1, erythroid differentiation factor	transcription factor, adaptor protein	gene expression		49.6721	7.40511	21.8621	0.371815
TALDO1	transaldolase 1	enzyme	metabolism		212.129	85.3218	134.089	-0.109832
TBXA2R	thromboxane A2 receptor	receptor	signaling		12.308	3.45572	6.78054	0.27302
TBXAS1	thromboxane A synthase 1	enzyme	metabolism		159.832	77.2821	112.842	-0.149012
TDRP	testis development related protein	undefined (no evidence)	undefined (no evidence)		7.50328	0.820411	3.46977	0.479889
TET2	tet methylcytosine dioxygenase 2	enzyme, nuclear	gene expression		468.25	271.238	342.647	-0.120943
TET3	tet methylcytosine dioxygenase 3	enzyme, nuclear	gene expression		316.227	195.198	266.062	-0.1099
THEMIS2	thymocyte selection associated family member 2	adaptor protein	signaling		437.492	191.736	327.567	-0.145247
TIPARP	TCDD inducible poly(ADP-ribose) polymerase	adaptor protein	signaling, genome stability		246.573	71.5405	144.712	-0.275777
TMCC2	transmembrane and coiled-coil domain family 2	undefined (no evidence)	undefined (no evidence)		10.906	2.22153	6.47387	0.340893
TMEM170B	transmembrane protein 170B	undefined (no evidence), transmembrane protein	signaling		438.753	128.353	218.406	-0.189064
TMEM40	transmembrane protein 40	undefined	undefined (no evidence)		10.2858	1.65901	5.57872	0.515237
TMTC2	transmembrane O-mannosyltransferase targeting cadherins 2	enzyme	transport		49.8611	19.1462	32.1272	-0.168432
TNS3	tensin 3	adaptor protein	signaling		131.317	57.767	94.6651	-0.142188
TOB1	transducer of ERBB2, 1	adaptor protein	signaling		188.271	69.3843	108.102	-0.146877
TOM1	target of myb1 membrane trafficking protein	adaptor protein	signaling		105.304	40.9627	77.8924	-0.227417
TPM1	tropomyosin 1	structural protein, actin-binding protein	structural		30.8117	12.3062	22.5706	0.241059
TPM4	tropomyosin 4	structural protein, actin-binding protein	structural		416.424	222.86	312.117	0.124396
TRA2B	transformer 2 beta homolog	adaptor protein, RNA	gene expression		818.387	402.044	553.05	-0.142669
TREM1	triggering receptor expressed on myeloid cells 1	receptor	signaling		284.909	59.8094	169.036	-0.229825
TREML1	triggering receptor expressed on myeloid cells like 1	receptor, adaptor protein	signaling		32.1188	7.05078	13.4389	0.519385
TRIM27	tripartite motif containing 27	adaptor protein	signaling		113.057	62.3548	80.1184	0.109808
TRPS1	transcriptional repressor GATA binding 1	transcription factor	gene expression		184.881	103.177	138.014	-0.137029
TTC7A	tetratricopeptide repeat domain 7A	adaptor protein	signaling		257.728	119.653	184.27	-0.137004
TTC7B	tetratricopeptide repeat domain 7B	adaptor protein	signaling		15.9357	4.21107	9.04386	0.328172
TTYH3	tweety family member 3	adaptor protein, ion channel	signaling		244.213	96.2318	163.538	-0.108029
TUBA4A	tubulin alpha 4a	structural protein, microtubule component	structural		108.121	62.7305	81.8775	0.174756
TUBB1	tubulin beta 1 class VI	structural protein, microtubule component	structural		589.343	147.609	297.627	0.453492
U2AF1	U2 small nuclear RNA auxiliary factor 1	adaptor protein, RNA	gene expression		385.685	11.2247	172.172	-0.24146
UGCG	UDP-glucose ceramide glucosyltransferase	enzyme	metabolism		110.195	40.4197	68.5645	0.194596
UQCRFS1	ubiquinol-cytochrome c reductase, Rieske iron-sulfur polypeptide 1	enzyme, e transport chain	metabolism		72.1668	45.1226	59.528	-0.116392
UTP25	UTP25 small subunit processor component	enzyme, nuclear	metabolism		63.9072	27.988	43.3906	0.136583
VCAN	versican	structural protein, ECM protein	signaling, ECM remodeling		5050.78	1462	3160.13	-0.229113
VNN2	vanin 2	enzyme	signaling		139.156	50.214	79.4684	-0.202003
VSIG10	V-set and immunoglobulin domain containing 10	undefined (no evidence)	undefined (no evidence)		5.87245	0.838787	2.4437	-0.389834
WARS1	tryptophanyl-tRNA synthetase 1	adaptor protein	metabolism		290.174	135.624	208.869	-0.103993
WDFY3	WD repeat and FYVE domain containing 3	adaptor protein	signaling		243.011	77.6485	141.485	-0.161845
WDR91	WD repeat domain 91	adaptor protein	signaling		98.1161	63.2246	74.3208	-0.120459
WHRN	whirlin	undefined (no evidence)	undefined (no evidence)		15.1006	2.46837	7.46162	-0.290372
ZBTB21	zinc finger and BTB domain containing 21	transcription factor	gene expression		113.813	34.4573	66.7527	-0.138818
ZBTB3	zinc finger and BTB domain containing 3	transcription factor	gene expression		16.7784	8.43329	11.8334	0.243766
ZDHHC7	zinc finger DHHC-type palmitoyltransferase 7	enzyme	metabolism		203.73	96.5115	150.629	-0.136027
ZEB2	zinc finger E-box binding homeobox 2	transcription factor	gene expression		1334.52	484.707	853.462	-0.137277
ZFHX3	zinc finger homeobox 3	transcription factor	gene expression		153.523	60.4246	117.114	-0.203919
ZFP30	ZFP30 zinc finger protein	transcription factor	gene expression		25.1769	5.79062	14.7036	0.235244
ZFP82	ZFP82 zinc finger protein	transcription factor	gene expression		18.8694	6.53581	11.0711	0.272227
ZKSCAN3	zinc finger with KRAB and SCAN domains 3	transcription factor	gene expression		18.2894	5.03353	12.6676	0.201043
ZMIZ1	zinc finger MIZ-type containing 1	transcription factor	gene expression		312.918	120.965	208.91	-0.138566
ZNF101	zinc finger protein 101	transcription factor	gene expression		147.734	74.5726	107.571	0.155846
ZNF141	zinc finger protein 141	transcription factor	gene expression		104.932	44.817	69.6608	0.174599
ZNF200	zinc finger protein 200	transcription factor	gene expression		21.2605	9.65104	15.7709	0.215954
ZNF225	zinc finger protein 225	transcription factor	gene expression		14.3757	5.75396	10.3568	0.243811
ZNF234	zinc finger protein 234	transcription factor	gene expression		18.8694	6.38206	13.4447	0.184798
ZNF253	zinc finger protein 253	transcription factor	gene expression		31.7509	15.0982	21.4936	0.251075
ZNF264	zinc finger protein 264	transcription factor	gene expression		157.635	93.6036	120.233	0.119186
ZNF276	zinc finger protein 276	transcription factor	gene expression		210.207	134.024	175.844	0.143135
ZNF28	zinc finger protein 28	transcription factor	gene expression		33.276	13.4227	24.6836	0.200695
ZNF281	zinc finger protein 281	transcription factor	gene expression		145.926	62.3512	90.5978	-0.157834
ZNF322	zinc finger protein 322	transcription factor	gene expression		32.1163	6.71137	19.2455	0.293287
ZNF347	zinc finger protein 347	transcription factor	gene expression		27.6931	7.29514	17.3527	0.216621
ZNF416	zinc finger protein 416	transcription factor	gene expression		10.8668	3.36127	6.9315	0.268622
ZNF445	zinc finger protein 445	transcription factor	gene expression		130.773	64.0352	97.9232	0.13794
ZNF486	zinc finger protein 486	transcription factor	gene expression		19.8083	7.54908	11.7635	0.207392
ZNF501	zinc finger protein 501	transcription factor	gene expression		5.7694	0.838921	2.59586	0.422707
ZNF516	zinc finger protein 516	transcription factor	gene expression		186.509	92.118	124.998	-0.125404
ZNF550	zinc finger protein 550	transcription factor	gene expression		35.2777	15.9369	25.185	0.158531
ZNF557	zinc finger protein 557	transcription factor	gene expression		48.6642	23.5066	38.7157	0.171347
ZNF568	zinc finger protein 568	transcription factor	gene expression		20.5993	7.54908	14.8405	0.227398
ZNF607	zinc finger protein 607	transcription factor	gene expression		13.4619	3.86041	8.69014	0.22254
ZNF628	zinc finger protein 628	transcription factor	gene expression		46.1407	18.0774	28.2147	-0.219861
ZNF701	zinc finger protein 701	transcription factor	gene expression		30.2509	9.5731	23.4422	0.196657
ZNF737	zinc finger protein 737	transcription factor	gene expression		67.3096	26.7489	43.3105	0.232103
ZNF75A	zinc finger protein 75a	transcription factor	gene expression		55.1202	29.783	43.1254	0.159161
ZNF766	zinc finger protein 766	transcription factor	gene expression		44.3948	28.37	35.8806	0.138374
ZNF816	zinc finger protein 816	transcription factor	gene expression		20.2	5.79062	13.3602	0.230199
ZNF836	zinc finger protein 836	transcription factor	gene expression		27.7379	17.402	22.2645	0.154969
ZNF845	zinc finger protein 845	transcription factor	gene expression		39.0114	20.5103	29.8187	0.202674
ZSWIM6	zinc finger SWIM-type containing 6	transcription factor	gene expression		129.219	72.3051	93.934	-0.156352
